# Supplementary material for: Cell‐Stress‐Free Percutaneous Bioelectrodes
Source: Adv Mater. 2025 Sep 9;38(5):e09719. doi: 10.1002/adma.202509719 (PMC12822530; doi:10.1002/adma.202509719)
Supplement: Supplementary file 2 — Supplemental Video [file ADMA-38-e09719-s001.zip]

Archive with 9 entries (9 files):
- Supplementary Video 4.mp4
- Supplementary Video 5.mp4
- Supplementary Video 6.mp4
- Supplementary Video 7.mp4
- Supplementary Video 8.mp4
- Supplementary Video 9.mp4
- Supplementary Video 1.mp4
- Supplementary Video 2.mp4
- Supplementary Video 3.mp4
